# Supplementary material for: Circulating CD137+ T Cell Levels Are Correlated with Response to Pembrolizumab Treatment in Advanced Head and Neck Cancer Patients
Source: Int J Mol Sci. 2023 Apr 12;24(8):7114. doi: 10.3390/ijms24087114 (PMC10138766; doi:10.3390/ijms24087114)
Supplement: Supplementary file 1 [file ijms-24-07114-s001.zip]

Archive with 1 entries (1 files):
- ijms-2289128-supplementary.pdf
